# Supplementary material for: Reduced Mitochondrial DNA Copy Number and Telomere Length in Essential Tremor Patients: Evidence from an Age- and Sex-Adjusted Cross-Sectional Case–Control Study
Source: Int J Mol Sci. 2026 Jun 10;27(12):5275. doi: 10.3390/ijms27125275 (PMC13300436; doi:10.3390/ijms27125275)
Supplement: Supplementary file 1 [file ijms-27-05275-s001.zip]

Archive with 1 entries (1 files):
- ijms-4331862-supplementary.pdf
